# Supplementary material for: How Toll-like Receptor 9 Plays a Key Role in the Development of Gastric Cancer and Is Linked to Epstein–Barr Virus Infection
Source: Cancers (Basel). 2023 Oct 23;15(20):5104. doi: 10.3390/cancers15205104 (PMC10605881; doi:10.3390/cancers15205104)
Supplement: Supplementary file 1 [file cancers-15-05104-s001.zip]

Archive with 1 entries (1 files):
- cancers-2622388-supplementary.pdf
